# Supplementary material for: Cell barrier function of resident peritoneal macrophages in post-operative adhesions
Source: Nat Commun. 2021 Apr 14;12:2232. doi: 10.1038/s41467-021-22536-y (PMC8046819; doi:10.1038/s41467-021-22536-y)
Supplement: Supplementary file 4 — Source data [file 41467_2021_22536_MOESM4_ESM.xlsx]

## Sheet: Fig. 2
Fig. 2d
	F4/80+ cells_Cover ratio (%)						PDPN+ cells_Cover ratio (%)
	Day 0	Day 1	Day 3	Day 5			Day 0	Day 1	Day 3	Day 5
	0	70.24	66.56	4.15			100	13.17	56.57	92.56
	0	47.9	73.7	10.04			90.39	28.13	9.69	91.28
	0	30.19	64.24	6.9			100	25.87	15.63	93.09
	0	31.81	65.33	6.91			100	8.79	12.15	93.08
	0	78.65	64.86	7.43			100	15.15	27.57	100
	0		40.39	7.31			100		51.37	95.46
			82.13						29.8
AVERAGE	0	51.76	65.32	7.12		AVERAGE	98.4	18.22	28.97	94.25
SEM	0	9.85	4.82	0.77		SEM	1.6	3.75	7.07	1.28

## Sheet: Fig. 3
Fig. 3b
	F4/80HighCD206- cells in peritoneal cavity (x106 cells)							F4/80LowCD206+ cells in peritoneal cavity (x106 cells)
	Day 0	4 hrs	Day 1	Day 3	Day 5			Day 0	4 hrs	Day 1	Day 3	Day 5
	0.304865	0.0094815	0.0018315	0.210796	0.47854			0.010626	0.0049665	0.0178155	0.50954	0.098067
	0.48585	0.0162048	0.006591	0.16259	0.49419			0.039975	0.005376	0.015717	0.237702	0.087856
	0.30907	0.009163	0.000294	0.14875	0.2875			0.0231304	0.0112455	0.008036	0.45125	0.23975
	0.47601	0.092807	0.004828	0.111041	0.53941			0.041328	0.017875	0.0852	0.298115	0.139213
	0.7392	0.041208	0.01495	0.79	0.61074			0.04774	0.02652	0.06305	0.118105	0.161733
	0.20898	0.01764	0.004669	0.43229	0.39116			0.019995	0.021504	0.053795	0.040119	0.209748
	0.391004		0.006492	0.74195	0.443394			0.019598		0.0291235	0.078455	0.228582
			0.02664	0.167011	0.54649					0.1665	0.350233	0.144004
					0.44902							0.166734
AVERAGE	0.416426	0.031084	0.008287	0.345554	0.47116		AVERAGE	0.0289132	0.0145812	0.0549046	0.26044	0.163965
SEM	0.0655025	0.0132433	0.00304121	0.0981459	0.0315771		SEM	0.00526694	0.00360377	0.018522	0.0612923	0.0179404
Fig. 3e
	Cell diameter size (µm)
	F4/80HighCD206- cells	F4/80LowCD206+ cells
	5.79	5.107
	6.233	5.508
	6.726	5.651
	7.035	5.651
	7.185	5.927
	7.511	6.06
	8.286	6.06
	8.57	6.147
	9.141	6.844
	9.17	7.148
	9.343	7.755
	9.456	7.789
	9.869	8.091
	9.976	8.477
	10.135	8.663
	10.343	8.755
	10.547	8.785
	10.597	8.905
	10.722	9.112
	10.772	9.199
	10.943	9.199
	10.968	9.257
	11.16	9.286
	11.208	9.484
	11.255	9.568
	11.302	9.596
	11.349	9.623
	11.489	9.651
	11.535	9.706
	12.054	9.706
	12.164	9.733
	12.186	9.733
	12.186	9.761
	12.208	9.761
	12.251	9.788
	12.381	9.815
	12.402	9.842
	12.467	9.896
	12.509	10.03
	12.53	10.109
	12.615	10.214
	12.657	10.24
	12.741	10.266
	12.762	10.343
	12.804	10.369
	12.845	10.369
	12.989	10.395
	13.051	10.42
	13.172	10.446
	13.172	10.547
	13.213	10.547
	13.213	10.547
	13.293	10.547
	13.313	10.572
	13.313	10.572
	13.353	10.597
	13.393	10.597
	13.393	10.672
	13.452	10.672
	13.472	10.697
	13.57	10.722
	13.61	10.747
	13.629	10.747
	13.668	10.895
	13.707	10.943
	13.842	10.968
	13.862	11.088
	13.881	11.088
	13.9	11.112
	13.9	11.136
	13.976	11.136
	13.995	11.184
	14.033	11.184
	14.09	11.208
	14.109	11.255
	14.147	11.302
	14.222	11.302
	14.333	11.302
	14.426	11.326
	14.444	11.326
	14.481	11.349
	14.536	11.349
	14.591	11.373
	14.664	11.466
	14.754	11.466
	14.808	11.489
	15.075	11.512
	15.164	11.535
	15.181	11.581
	15.181	11.604
	15.199	11.604
	15.321	11.604
	15.407	11.604
	15.459	11.65
	15.579	11.65
	15.613	11.718
	15.647	11.831
	15.85	11.899
	15.867	11.899
	16.556	11.966
	16.652	12.032
	16.684	12.054
	16.827	12.098
	16.938	12.186
	17.032	12.186
	17.234	12.23
	17.403	12.23
	17.555	12.251
	17.945	12.251
		12.273
		12.295
		12.338
		12.402
		12.402
		12.424
		12.53
		12.594
		12.594
		12.678
		12.783
		12.845
		12.886
		12.969
		12.969
		13.03
		13.051
		13.091
		13.132
		13.233
		13.253
		13.433
		13.472
		13.492
		13.842
		13.881
		14.109
		14.222
		14.555
		15.022
		15.058
		15.111
		15.146
		15.373
		15.732
		16.1
		16.362
		16.443
		16.62
		17.218
		17.403
		17.706
		17.781
		17.781
		17.9
AVERAGE	12.98	11.39
SEM	0.25	0.2

## Sheet: Fig. 4
Fig. 4a
	F4/80HighCD206- cells in peritoneal cavity (x106 cells)
	Control Liposomes	Clodronate Liposomes
	0.34226	0.0001414
	0.5073	0.0005439
	0.55342	0.00023983
	0.52089	0.0003388
	0.98087	0.00044467
	0.61258	0.0006527
AVERAGE	0.58622	0.00039355
SEM	0.0870885	7.80137e-05
Fig. 4c
	Average score (Day 1)
	Control Liposomes	Clodronate Liposomes
	1	2
	1.5	2
	0.5	0.5
	1	1.5
	1.5	1.5
	1.5	2.5
	0	1.5
	1.5	1.5
	0.5	1.5
	0.5	1.5
	1.5	2
	1.5	1.5
	1.5	1.5
	1.5	2
	1.5	3
AVERAGE	1.13333	1.73333
SEM	0.133333	0.145297
Fig. 4f
	F4/80+ cells on fibrin (%)_Day 1
	Control Liposomes	Clodronate Liposomes
	79.47	5.56
	66.66	4.36
	64.44	3.44
	58.29	2.34
	50.28	0.92
	44.19	0
		0
AVERAGE	60.56	2.37
SEM	5.13	0.83
Fig. 4g
	PDPN+ cells on fibrin (%)_Day 1
	Control Liposomes	Clodronate Liposomes
	11.68	12.38
	11.2	9.38
	10.04	7.11
	9.46	7.06
	9.28	6.61
	3.72	5.72
		5.44
AVERAGE	9.23	7.67
SEM	1.17	0.92
Fig. 4h
	Fibrin area on button surface (%)_Day 1
	Control Liposomes	Clodronate Liposomes
	95.13	96.55
	93.25	93.11
	93.1	93.06
	92.5	92.34
	90.2	92.27
	87.68	90.81
		85.34
AVERAGE	91.97	91.93
SEM	1.08	1.28
Fig. 4i
	Fibrin thickness (µm)_Day 1
	Control Liposomes	Clodronate Liposomes
	9.05	8
	8.68	7.54
	6.73	6.82
	5.55	6.24
	5.43	6.13
	5.17	6.07
		5.99
AVERAGE	6.77	6.68
SEM	0.7	0.3
Fig. 4j
	Active tPA (ng/ml)_Day 0				Active tPA (ng/ml)_Day 1
	Control Liposomes	Clodronate Liposomes			Control Liposomes	Clodronate Liposomes
	0.146	0.165			0.342	0.352
	0.321	0.364			0.407	0.964
	0.462	0.238			0.214	1.69
	0.133	0.272			0.458	0.942
					0.18	0.214
AVERAGE	0.266	0.26		AVERAGE	0.32	0.832
SEM	0.078	0.041		SEM	0.054	0.262
Fig. 4k
	Active PAI-1 (ng/ml)_Day 0				Active PAI-1 (ng/ml)_Day 1
	Control Liposomes	Clodronate Liposomes			Control Liposomes	Clodronate Liposomes
	1.175	1.331			4.788	2.851
	1.233	1.207			2.104	2.877
	1.331	1.519			2.585	2.429
	2.506	1.37			4.65	4.884
					2.468	3.105
AVERAGE	1.561	1.357		AVERAGE	3.319	3.229
SEM	0.316	0.064		SEM	0.577	0.428

## Sheet: Fig. 5
Fig. 5e
	Average score_Day 1
	IgG2b antibody	Anti-CD11b antibody
	0.5	3
	1.5	2
	1.5	0.5
	1.5	1.5
	0.5	2
	1	3
	0
AVERAGE	0.928571	2
SEM	0.229611	0.387298
Fig. 5g
	F4/80+ cells on fibrin (%)_Day 1
	IgG2b	Anti-CD11b (5C6)
	18.023	12.733
	13.297	13.415
	68.551	5.299
	47.959	4.736
	77.939	8.51
AVERAGE	45.154	8.938
SEM	13.002	1.81

## Sheet: Fig. 6
Fig. 6b
	F4/80HighCD206- cells (x106 cells)				F4/80LowCD206+ cells (x106 cells)
	PBS	IL-4c			PBS	IL-4c
	0.42857	0.72981			0.024859	0.62424
	0.70245	1.52402			0.044879	0.383952
	0.33591	1.99183			0.038459	0.63797
	0.45587	1.93479			0.043589	0.328614
	0.32257	0.5632			0.012569	0.16512
AVERAGE	0.449074	1.34873		AVERAGE	0.032871	0.427979
SEM	0.068365	0.298989		SEM	0.00619135	0.0904216
Fig. 6d
	Average score_Day 3
	PBS	IL-4c
	0	0
	3	0.5
	1.5	1
	0	0
	1.5	0
	2	0
	0.5	0
	0.5	0.5
	1.5	0.5
AVERAGE	1.16667	0.277778
SEM	0.333333	0.121081
Fig. 6f
	F4/80+ cells on fibrin (%)_Day 3
	PBS	IL-4c
	56.396	91.104
	26.432	79.956
	34.433	87.881
	57.531	46.469
	67.293	57.174
		74.254
		88.356
AVERAGE	48.417	75.028
SEM	7.687	6.474
Fig. 6g
	PDPN+ cells on fibrin (%)_Day 3
	PBS	IL-4c
	10.269	12.444
	28.781	19.448
	35.003	18.662
	12.697	17.949
	8.327	19.662
		11.601
		10.005
AVERAGE	19.015	15.682
SEM	5.393	1.569
Fig. 6h
	Fibrin cover ratio (%)_Day 3
	PBS	IL-4c
	87.324	81.032
	86.471	86.534
	97.774	79.282
	77.211	75.349
	91.641	83.53
		97.214
		84.412
AVERAGE	88.084	83.908
SEM	3.376	2.615
Fig. 6i
	Fibrin thickness (µm)_Day 3
	PBS	IL-4c
	7.45	13.888
	9.913	6.084
	7.543	10.134
	9.609	7.114
	11.25	11.229
		9.155
		12.045
AVERAGE	9.153	9.95
SEM	0.731	1.037
Fig. 6k
	Average score_Day 5
	PBS	F4/80HighCD206- cells	F4/80LowCD206+ cells
	0.5	0	1
	0.5	0	0
	1	0.5	1
	2	0	0.5
	1.5		1
AVERAGE	1.1	0.125	0.7
SEM	0.291548	0.125	0.2

## Sheet: Supp. Fig. S1
Supplementary Fig. 1b
	Average score
	4 hrs	Day 1	Day 3	Day 5	Day 14
	0	2	1.5	1.5	1.5
	0.5	1	0.5	1.5	1
	0.5	0.5	1	0	1
	1	1	0.5	1	1
	0	1	1.5	0	0.5
	0	2	3	0.5	0
			1	2	1
			0	2
AVERAGE	0.333333	1.25	1.125	1.0625	0.857143
SEM	0.166667	0.25	0.323899	0.290282	0.179758

## Sheet: Supp. Fig. S2
Supplementary Fig. 2c
	F4/80+ cells on fibrin (%)
	Day3
	67.374
	60.111
	74.615
	55.576
	55.408
	40.409
	70.856
AVERAGE	60.621
SEM	4.385

## Sheet: Supp. Fig. S6
Supplementary Fig. 6a
	Arg1 qPCR Relative Expression					SPP1 qPCR Relative Expression					IGF1 qPCR Relative Expression
	BMMNCs	F4/80HighCD206- cells	F4/80LowCD206+ cells			BMMNCs	F4/80HighCD206- cells	F4/80LowCD206+ cells			BMMNCs	F4/80HighCD206- cells	F4/80LowCD206+ cells
	1.045	5201.61	4876.49			0.925	12.814	8.279			0.859	3.348	1.381
	1.129	4793.47	5087.27			1.193	17.19	12.854			1.148	2.609	1.626
	0.827	3643.12	3987.59			0.882	12.547	8.034			0.993	2.799	3.495
AVERAGE	1	4546.06	4650.45		AVERAGE	1	14.184	9.723		AVERAGE	1	2.919	2.167
SEM	0.09	466.592	336.971		SEM	0.097	1.505	1.567		SEM	0.084	0.222	0.667
Supplementary Fig. 6b
	TNFa qPCR Relative Expression					IL-1b qPCR Relative Expression					VAGFa qPCR Relative Expression
	BMMNCs	F4/80HighCD206- cells	F4/80LowCD206+ cells			BMMNCs	F4/80HighCD206- cells	F4/80LowCD206+ cells			BMMNCs	F4/80HighCD206- cells	F4/80LowCD206+ cells
	0.8932	0.0574	0.0533			0.9235	0.0068	0.0923			0.868	0.074	0.111
	1.1466	0.0096	0.0127			0.9965	0.0007	0.0237			1.233	0.043	0.085
	0.9603	0.0091	0.0223			1.08	0.0016	0.0206			0.899	0.041	0.105
AVERAGE	1	0.0254	0.0294		AVERAGE	1	0.003	0.0455		AVERAGE	1	0.053	0.1
SEM	0.0758	0.016	0.0122		SEM	0.0452	0.0019	0.0234		SEM	0.117	0.011	0.008

## Sheet: Supp. Fig. S7
Supplementary Fig. 7a
	Gata6 qPCR Relative Expression				Tgfb2 qPCR Relative Expression				Ucp1 qPCR Relative Expression
	F4/80HighCD206- cells	F4/80LowCD206+ cells			F4/80HighCD206- cells	F4/80LowCD206+ cells			F4/80HighCD206- cells	F4/80LowCD206+ cells
	15.03	0.797			150.275	0.856			52.938	0.577
	6.982	1.156			79.024	1.065			28.514	1.565
	10.237	1.047			88.184	1.08			23.843	0.858
AVERAGE	10.75	1		AVERAGE	105.828	1		AVERAGE	35.098	1
SEM	2.338	0.106		SEM	22.38	0.072		SEM	9.021	0.294
Supplementary Fig. 7b
	ICAM2 median fluorescence intensity (MFI)				CCR2 median fluorescence intensity (MFI)				MHCII median fluorescence intensity (MFI)
	F4/80HighCD206- cells	F4/80LowCD206+ cells			F4/80HighCD206- cells	F4/80LowCD206+ cells			F4/80HighCD206- cells	F4/80LowCD206+ cells
	8820	751			99.3	788			153	534
	9478	968			114	903			190	910
	10411	1064			116	952			196	992
	11118	1627			135	1017			206	676
	14156	2260			142	1091			236	685
AVERAGE	10796.6	1334		AVERAGE	121.26	950.2		AVERAGE	196.2	759.4
SEM	926.909	272.953		SEM	7.6862	51.394		SEM	13.3881	83.6897

## Sheet: Supp. Fig. S8
Supplementary Fig. 8b
	% in F4/80LowCD206- cells (Day 3)
	Neutrophils	Eosinophils	Classical- monocytes/ macrophages	Non-classical- monocytes/ macrophages
	0.53	46.94	34.44	6.66
	0.37	60.61	25.47	4.89
	1.09	60.21	13.26	8.41
	0.73	44.84	18.2	10.15
AVERAGE	0.68	53.15	22.84	7.53
SEM	0.16	4.21	4.61	1.13

[truncated: 4 more sheets: Supp. Fig. S11, Supp. Fig. S12, Supp. Fig. S13, Supp. Fig. S14]
